# Supplementary material for: A new cockroach (Blattodea, Corydiidae) with pectinate antennae from mid-Cretaceous Burmese amber
Source: Zookeys. 2021 Sep 24;1060:155–69. doi: 10.3897/zookeys.1060.67216 (PMC8486729; doi:10.3897/zookeys.1060.67216)
Supplement: XML Treatment for Fragosublatta [file zookeys.1060.67216-treatment1.xml]

<!DOCTYPE tp:taxon-treatment
  PUBLIC "-//TaxonX//DTD Taxonomic Treatment Publishing DTD v0 20100105//EN" "tax-treatment-NSO.dtd">
<tp:taxon-treatment xmlns:tp="http://www.plazi.org/taxpub"><tp:treatment-meta><kwd-group><label>Taxon classification</label><kwd><named-content xmlns:xlink="http://www.w3.org/1999/xlink" content-type="kingdom">Animalia</named-content></kwd><kwd><named-content xmlns:xlink="http://www.w3.org/1999/xlink" content-type="order">Blattodea</named-content></kwd><kwd><named-content xmlns:xlink="http://www.w3.org/1999/xlink" content-type="family">Corydiidae</named-content></kwd></kwd-group><mixed-citation publication-type="journal"><person-group><name><surname>Chen</surname><given-names>Guanyu</given-names></name><name><surname>Xiao</surname><given-names>Lifang</given-names></name><name><surname>Liang</surname><given-names>Junhui</given-names></name><name><surname>Shih</surname><given-names>Chungkun</given-names></name><name><surname>Ren</surname><given-names>Dong</given-names></name></person-group><article-title>A new cockroach (<tp:taxon-name><tp:taxon-name-part taxon-name-part-type="order">Blattodea</tp:taxon-name-part></tp:taxon-name>, <tp:taxon-name><tp:taxon-name-part taxon-name-part-type="family">Corydiidae</tp:taxon-name-part></tp:taxon-name>) with pectinate antennae from mid-Cretaceous Burmese amber</article-title><source>Zookeys</source><day>24</day><month>9</month><year>2021</year><volume>1060</volume><fpage>155</fpage><lpage>169</lpage><pub-id pub-id-type="doi">10.3897/zookeys.1060.67216</pub-id></mixed-citation></tp:treatment-meta><tp:nomenclature><label>Genus</label><tp:taxon-name>
              <object-id xmlns:xlink="http://www.w3.org/1999/xlink" content-type="arpha" xlink:type="simple">012A751F-4CA3-5EBA-8E5D-9E9B86B95B95</object-id>
              <tp:taxon-name-part taxon-name-part-type="genus" reg="Fragosublatta">Fragosublatta</tp:taxon-name-part>
              <object-id xmlns:xlink="http://www.w3.org/1999/xlink" content-type="zoobank" xlink:type="simple">http://zoobank.org/97CB1AFA-A97C-4A12-AA36-CD3070D3F840</object-id>
            </tp:taxon-name><tp:taxon-authority>Chen, Shih &amp; Ren</tp:taxon-authority><tp:taxon-status xmlns:xlink="http://www.w3.org/1999/xlink" xlink:type="simple">gen. nov.</tp:taxon-status></tp:nomenclature><tp:treatment-sec sec-type="diagnosis" id="SECID0E4RAG"><title>Diagnosis.</title><p>(male only). Sc field narrow (about a third of the width of the R region) with Sc short and branched. CuA almost straight with comb-like branches. CuP sharply curved. The first and the second hind tarsomeres with no plantulae but with spines. Cercus monoliform.</p></tp:treatment-sec><tp:treatment-sec sec-type="etymology" id="SECID0ECSAG"><title>Etymology.</title><p><italic><tp:taxon-name><tp:taxon-name-part taxon-name-part-type="genus" reg="Fragosublatta">Fragosublatta</tp:taxon-name-part></tp:taxon-name></italic> is a combination of <italic>fragosus</italic> (Latin for fractured), referring to the fractured pronotum, and the generic name of <italic><tp:taxon-name><tp:taxon-name-part taxon-name-part-type="genus" reg="Blatta">Blatta</tp:taxon-name-part></tp:taxon-name></italic>. Gender is feminine.</p></tp:treatment-sec><tp:treatment-sec sec-type="remarks" id="SECID0EYSAG"><title>Remarks.</title><p>The new species is assigned to the family <tp:taxon-name><tp:taxon-name-part taxon-name-part-type="family">Corydiidae</tp:taxon-name-part></tp:taxon-name> based on these characters: pronotum with tubercles, tegmina obovate with smallish anal region and spinules on the antero-ventral margin of the front femur (type C1). The new genus is differentiated from other extinct genera mainly by the forewing and legs: CuA with comb-like branches and the first and the second hind tarsomeres apparently lacking plantulae but with spines. Besides, the subgenital plate of the new species is almost symmetrical, which is similar to <italic><tp:taxon-name><tp:taxon-name-part taxon-name-part-type="genus" reg="Nodosigalea">Nodosigalea</tp:taxon-name-part><tp:taxon-name-part taxon-name-part-type="species" reg="burmanica">burmanica</tp:taxon-name-part></tp:taxon-name></italic> (Li &amp; Huang, 2018), but the new species has comb-like CuA branches to justify the erection of a new genus.</p></tp:treatment-sec></tp:taxon-treatment>
